# Supplementary material for: Facile Synthesis of Polysubstituted Pyridines via Metal-Free [3+3] Annulation Between Enamines and β,β-Dichloromethyl Peroxides
Source: Int J Mol Sci. 2025 Jul 23;26(15):7105. doi: 10.3390/ijms26157105 (PMC12345729; doi:10.3390/ijms26157105)
Supplement: Supplementary file 1 [file ijms-26-07105-s001.zip]

Archive with 1 entries (1 files):
- ijms-3740377-supplementary.pdf
